# Supplementary material for: Rapid Genetic Diagnosis for Okinawan Patients with Enlarged Vestibular Aqueduct Using Single-Stranded Tag Hybridization Chromatographic Printed-Array Strip
Source: J Clin Med. 2022 Feb 19;11(4):1099. doi: 10.3390/jcm11041099 (PMC8880462; doi:10.3390/jcm11041099)
Supplement: Supplementary file 1 [file jcm-11-01099-s001.zip]

Archive with 1 entries (1 files):
- jcm-1582651-supplementary.pdf
